# Supplementary material for: Arbitrage Equilibrium, Invariance, and the Emergence of Spontaneous Order in the Dynamics of Bird-like Agents
Source: Entropy (Basel). 2023 Jul 11;25(7):1043. doi: 10.3390/e25071043 (PMC10378221; doi:10.3390/e25071043)
Supplement: Supplementary file 1 [file entropy-25-01043-s001.zip]

Archive with 1 entries (1 files):
- entropy-2436072-Supplementary.pdf
